# Supplementary material for: Physicochemical and Sensory Properties of Davidson Plum (Davidsonia jerseyana) Sorbet, a Potential for New Functional Food Product
Source: Foods. 2025 Aug 21;14(16):2902. doi: 10.3390/foods14162902 (PMC12385496; doi:10.3390/foods14162902)
Supplement: Supplementary file 1 [file foods-14-02902-s001.zip]

Archive with 1 entries (1 files):
- foods-3791692-supplementary.pdf
